# Supplementary material for: A stromal platform for robust expansion of functional IL-10–producing B cells for immune regulation
Source: JCI Insight. 2026 Apr 22;11(8):e197393. doi: 10.1172/jci.insight.197393 (PMC13135411; doi:10.1172/jci.insight.197393)
Supplement: Supporting data values [file jciinsight-11-197393-s044.xlsx]

## Sheet: Fig. 1C
MS5	MS5-IFNβ1	MS5-CD40L/BAFF	MS5-3F
0	2017.28	0	2043.22
0.602	2075.98	0.602	1879.19
0.602	2075.38	1.264	2151.96

## Sheet: Fig. 1D
Time (days)	MS5-3F			MS5-CD40L/BAFF			MS5-IFNβ1			MS5
0	1	1	1	1	1	1	1	1	1	1	1	1
4	0.833333	0.916667	0.9	0.733333	0.883333	0.6	0.366667	0.383333	0.166667	0.833333	0.666667	0.666667
8	1.175	1.3	1.15	1.2	1.1	1.525	0.225	0.15	0.3	0.366667	0.133333	0.333333
12	4.95	4.5	3.3	4.65	3.825	3.225	0.3	0.075	0.075
16	9.75	6.6	6.15	6.6	7.95	3.3
20	56.7	60.3	52.2	58.5	69.3	65.7

## Sheet: Fig. 1F
Fold change of IL-10+ B cell number
Time (days)	MS5-3F			MS5-CD40L/BAFF
0	1	1	1	1	1	1
4	61.3575	45.8203	69.9417	41.745	43.8368	57.3185
8	73.2	85.9931	132.733	15.235	11.4167	12.4704
12	478.4	261.198	395.5	190.97	143.135	175.778
16	1237.32	1841	1372.4	444.15	464.859	815.3
%IL-10+ B cells
Time (days)	MS5-3F			MS5-CD40L/BAFF
0	1	0.96	0.9	1	0.96	0.96
4	30.3	34.5	18.9	22.3	19.2	25
8	30.5	40.6	42.8	35.5	25.9	27.4
12	59.8	59	52.5	48.2	57.3	30.2
16	49.1	52.6	51	43.4	43.2	21.1

## Sheet: Fig. 1G
Time (days)	MS5-3F									Liquid culture
0	1	1	1	1	1	1	1	1	1	1	1	1	1	1	1	1	1	1
4	3.73333	4.4	4.06667	2.4	2.03333	3.01667	0.483333	0.766667	0.533333	0.3	0.3	0.25	0.533333	0.45	0.416667	0.3	0.766667	0.783333
8	12.25	14.25	9.5	17	13	12	9.4	8.8	11.6	0.0333333	0.0666667	0.1	0	0	0	0	0	0
12	16.2	15.6	21.6	12	23.25	17.75	29.4	41.4	23.4
16	47.25	24.75	29.25	25.2	33.6	22.2	44.1	77.4	74.7
20	93.15	130.95	109.35	96.75	139.5	110.25	108	132.3	124.2

## Sheet: Fig. 1H
IL-10 [pg/mL]
MS5-3F	MS5	Liquid culture
1155.3	1.828	66.735
1606.14	0.933	29.623
985.803	1.051	145.802
851.424	0.156	446.659
695.237	0.059	78.584
1114.03	5.562	45.716
684.975	0.88	375.22
1015.55	1.662	274.825
739.773	0.284	345.88
IL-10 [pg/mL/104 cells]
MS5-3F	MS5	Liquid culture
309.454	0.831	74.15
365.031	0.352	32.914
242.411	0.584	153.476
354.76	0.142	171.792
341.92	0.051	58.21
369.29	11.123	36.5732
273.99	0.352	197.484
369.29	0.831	119.489
273.99	0.142	147.183

## Sheet: Fig. 1I
Time (days)	Donor 1									Donor 2									Donor 3									Donor 4
0	1	1	1	1	1	1	1	1	1	1	1	1	1	1	1	1	1	1	1	1	1	1	1	1	1	1	1	1	1	1	1	1	1	1	1	1
4	1.43333	1.96667	1.85	0.85	0.916667	1.05	0.85	0.916667	1.05	1.46667	1.18333	1.1	0.85	0.716667	0.733333	1.06667	1.01667	0.766667	1.31667	0.933333	1.61667	0.8	0.9	1.15	0.866667	1.1	0.816667	1.05	1.81667	1.68333	0.766667	0.816667	0.916667	0.766667	0.816667	0.916667
8	2.73333	3.96667	4.66667	4.25	4.16667	2.91667	4.25	4.16667	2.91667	4.3	4.13333	4.26667	6.41667	4.41667	5.08333	2.33333	2.08333	1.75	2.06667	2.4	3.33333	3.6	4.33333	4.46667	4.16667	1.75	2	4.76667	4.2	4.4	5	3.25	3.66667	5	3.25	3.66667
12	18	18.1333	18.2667	16.5	19.25	17.75	16.5	19.25	17.75	12.8	8	8.53333	9.25	13	8.5	17	9.75	16.5	14.6667	13.6	10.9333	10.9333	12.1333	11.2	7.75	9	6.25	12	12.1333	14.6667	14.5	15.5	9.75	14.5	15.5	9.75

## Sheet: Fig. 1J
Donor 1	Donor 2	Donor 3	Donor 4
75.9	45.9	42.6	46.5
84.7	46.9	40.6	48.7
79.3	36.1	30.4	40.8
59.8	70.3	31.6	52.8
56.8	72.5	35.6	52.7
56.7	68.5	35.7	54.4
60.4	56.4	64	59.9
61.2	61.3	59.3	56.8
54.3	56.1	56	48

## Sheet: Fig. 2B
Frequencies
Time (days)	CD38hiCD27hi			CD38hiCD27low			CD38lowCD27-
4	4.92	4.06	5.55	77.9	75.4	78	15	16.1	14
8	23.8	26.3	26.7	68.8	62.8	62.7	4.79	7.79	7.64
12	20.7	20.9	22.4	56.6	56.1	59.7	18.9	19.4	14.6
16	35.8	32.4	35	55.2	59.6	57.7	4.2	3.71	2.96
20	49.2	32.1	43.8	47	63.8	51.8	1.45	1.63	1.56
Absolute cell numbers
Time (days)	CD38hiCD27hi			CD38hiCD27low			CD38lowCD27-
4	1230	1117	1499	19474	20735	21060	3750	4428	3780
8	8390	10257	9212	24252	24492	21632	1688	3038	2636
12	30740	28215	22176	84051	75735	59103	28067	26190	14454
16	104715	64152	64575	161460	118008	106457	12285	7346	5461
20	836892	580689	685908	799470	1154142	811188	24665	29487	24430

## Sheet: Fig. 2C
CD20				CD138				CD180
Day 0	Day 12 CD27low	Day 12 CD27hi		Day 0	Day 12 CD27low	Day 12 CD27hi		Day 0	Day 12 CD27low	Day 12 CD27hi
24420	16503	3635		14992	3347	30475		116893	36016	5789
22331	14901	4687		11056	3548	29054		239543	40715	6371
18254	13810	5130		16972	5329	30557		205678	27680	6211
	11976	14377			3662	40226			103967	14735
	11640	14492			3185	51382			99161	10785
	18940	15002			3418	58629			95734	5956
	9920	11142			20305	28509			8711	3739
	10283	11055			20648	27546			8588	3463
	11525	10552			19252	30084			8035	4244
Pax5				IRF4				Blimp1
Day 0	Day 12 CD27low	Day 12 CD27hi		Day 0	Day 12 CD27low	Day 12 CD27hi		Day 0	Day 12 CD27low	Day 12 CD27hi
110503	47792	28205		147546	467000	556000		8152	44660	62265
93268	39334	27212		85502	376709	465000		3913	36654	38410
105170	29090	27338		19948	377872	418000		4086	41163	33562

## Sheet: Fig. 2F
[pg/mL]
Time (days)	IgM									IgG
4	26.2197	28.9846	29.9599	27.0618	28.1681	28.3557	23.5136	27.1119	26.946	4.20428	2.9012	4.13401	6.43619	4.86273	4.97862	4.89969	6.63581	5.59974
8	39.3385	28.879	36.6544	39.6168	36.3741	39.492	39.3715	39.1864	30.1392	4.01988	4.22406	9.69197	4.42636	3.18838	3.71741	14.0005	5.752	7.1852
12	48.8634	39.8438	63.6555	46.9626	29.4045	45.9373	36.9898	37.3528	36.4475	11.4513	3.54998	4.77626	8.1179	7.45883	7.8242	11.996	6.86327	11.064
16	113.097	150.983	96.611	82.0737	67.4213	72.3835	71.2827	60.8339	53.6129	3.39715	3.65842	5.81586	8.01802	4.92805	7.63794	9.63642	17.0713	20.194
[pg/mL/104 cells]
Time (days)	IgM									IgG
4	4.74564	5.24608	6.58459	4.89806	5.09831	6.23203	4.25585	4.90712	5.92219	0.760957	0.525104	0.908573	1.16492	0.880132	1.0942	0.886821	1.20105	1.23071
8	3.45075	3.43797	5.72726	3.47516	4.33025	6.17063	3.45364	4.66505	4.70924	0.352621	0.502864	1.51437	0.388277	0.379569	0.580846	1.22812	0.684762	1.12269
12	4.44213	5.69197	12.1249	4.26933	4.20064	8.74996	3.36271	5.33612	6.94239	1.04103	0.50714	0.909764	0.737991	1.06555	1.49032	1.09054	0.980467	2.10743
16	15.0796	25.1638	15.4578	10.9432	11.2369	11.5814	9.50436	10.139	8.57806	0.452953	0.609737	0.930538	1.06907	0.821342	1.22207	1.28486	2.84522	3.23103

[truncated: 29 more sheets: Fig. 3B, Fig. 3D, Fig. 3E, Fig. 4C, Fig. 4E, Fig. 4F, Fig. 5A, Fig. 5B, Fig. 5C, Fig. 5D, Fig. 5E, Fig. 5F, S.Fig. 1, S.Fig. 2B, S.Fig. 2C, S.Fig. 2D, S.Fig. 3, S.Fig. 4B, S.Fig. 4C, S.Fig. 4D …]
